# Supplementary material for: Heat stress induces expression of HSP genes in genetically divergent chickens
Source: PLoS One. 2017 Oct 11;12(10):e0186083. doi: 10.1371/journal.pone.0186083 (PMC5636143; doi:10.1371/journal.pone.0186083)
Supplement: S1 Table — The file contains raw data of Target Genes expression as Ct. 32 samples, two factors and four target genes. (XLSX) [file pone.0186083.s001.xlsx]

## Sheet: Planilha1
SampleName	Gen. Group	Environment	HSF1	HSF3	HSP90	HSP70
1	Peloco	Stress	30.1095	26.8108	18.6097	18.675
2	Peloco	Stress	33.9192	30.2464	21.3398	25.9527
3	Peloco	Stress	29.2187	25.7741	17.9245	17.0123
4	Peloco	Stress	27.9139	26.9937	19.8727	20.9406
5	Peloco	Stress	29.1704	26.4078	17.8624	16.4672
6	Peloco	Stress	28.7337	26.3005	19.5127	19.1843
7	Peloco	Comfort	27.96	26.7209	20.2148	23.1198
8	Peloco	Comfort	29.7809	26.2312	21.1886	23.7302
9	Peloco	Comfort	29.8409	26.866	22.1462	23.8465
10	Peloco	Comfort	31.1468	26.8901	22.1151	25.0299
11	Peloco	Comfort	31.5242	27.5272	23.0815	26.3463
12	Peloco	Comfort	31.5744	27.553	22.2376	25.0289
13	Cobb	Stress	28.619	25.8155	19.3241	18.8912
14	Cobb	Stress	26.5973	25.8753	19.0234	18.292
15	Cobb	Stress	27.2856	24.8326	19.0776	18.0287
16	Cobb	Stress	27.5942	24.8536	18.6073	17.4669
17	Cobb	Stress	31.9377	24.8207	19.9379	18.5558
18	Cobb	Stress	27.3697	28.0073	21.0125	20.2837
19	Cobb	Comfort	31.2061	24.3808	20.9256	20.7018
20	Cobb	Comfort	28.9869	28.7888	24.9595	24.9727
21	Cobb	Comfort	26.4886	25.6899	21.9052	21.7228
22	Cobb	Comfort	28.8516	23.3941	20.7062	19.8223
23	Cobb	Comfort	27.9325	25.9461	21.8168	22.1853
24	Cobb	Comfort	29.8498	24.7117	21.367	20.5178
25	Caneluda	Stress	27.4569	24.2846	18.1305	18.5037
26	Caneluda	Stress	28.7129	24.822	18.919	19.4902
27	Caneluda	Stress	31.6627	29.1021	19.842	23.2693
28	Caneluda	Stress	27.1647	25.4519	17.929	19.9093
29	Caneluda	Stress	29.5454	26.4927	19.0378	18.8446
30	Caneluda	Stress	28.5188	26.1293	18.0821	16.6203
31	Caneluda	Comfort	27.9329	23.9695	19.6089	20.9737
32	Caneluda	Comfort	28.825	26.2216	20.9754	23.9651
33	Caneluda	Comfort	29.624	26.7301	21.8214	24.1641
34	Caneluda	Comfort	29.186	26.083	21.32	23.1926
35	Caneluda	Comfort	28.9846	25.5275	20.9132	23.2405
36	Caneluda	Comfort	29.7098	25.4057	20.4544	22.697
